# Supplementary material for: Symptom Clusters by Edmonton Symptom Assessment System in Radiotherapy and Palliative Care Clinic
Source: Medicina (Kaunas). 2026 Jun 23;62(7):1216. doi: 10.3390/medicina62071216 (PMC13413787; doi:10.3390/medicina62071216)
Supplement: Supplementary file 1 [file medicina-62-01216-s001.zip]

Archive with 1 entries (1 files):
- medicina-4295845-supplementary.pdf
